# Supplementary material for: Shaping the Future of Obesity Treatment: In Silico Multi-Modeling of IP6K1 Inhibitors for Obesity and Metabolic Dysfunction
Source: Pharmaceuticals (Basel). 2024 Feb 19;17(2):263. doi: 10.3390/ph17020263 (PMC10891520; doi:10.3390/ph17020263)
Supplement: Supplementary file 1 [file pharmaceuticals-17-00263-s001.zip]

Archive with 2 entries (2 files):
- Supplementary_data.pdf
- Table_S1_rev.xlsx
