# Supplementary material for: Shaping the Future of Obesity Treatment: In Silico Multi-Modeling of IP6K1 Inhibitors for Obesity and Metabolic Dysfunction
Source: Pharmaceuticals (Basel). 2024 Feb 19;17(2):263. doi: 10.3390/ph17020263 (PMC10891520; doi:10.3390/ph17020263)
Supplement: Supplementary file 1 [file pharmaceuticals-17-00263-s001.zip › Table_S1_rev.xlsx]

## Sheet: descriptors
Name	SMILES	pIC50_M	VE3sign_B(s)	MATS4m	SpMax2_Bh(v)	G3i	R5e+	F04[C-C]	CMC-50	nRCONHR	H-047	CATS2D_01_LL
3	O=C([O-])/C=C/c1ccc2c(-c3ccccc3)onc2c1	5.523	-5.01	-0.05513	3.774	0.2027	0.04821	15	1	0	10	12
6	O=C([O-])/C=C/c1ccc2noc(-c3ccccc3)c2c1	6.066	-2.16	-0.06582	3.773	0.1942	0.04311	16	1	0	10	12
9	COC(=O)/C=C/c1ccc2noc(-c3ccccc3)c2c1	5.25	-2.261	-0.1825	3.773	0.2886	0.03955	17	1	0	13	12
10	CN(C)C(=O)/C=C/c1ccc2noc(-c3ccccc3)c2c1	4.53	-2.331	-0.08208	3.774	0.3977	0.03733	18	1	0	16	12
11	CNC(=O)/C=C/c1ccc2noc(-c3ccccc3)c2c1	4.693	-2.274	-0.1612	3.773	0.3654	0.03976	17	1	1	13	12
12	Cc1ccc(-c2onc3ccc(/C=C/C(=O)[O-])cc23)cc1	5.807	-2.674	-0.04073	3.802	0.2456	0.0397	17	1	0	9	13
13	O=C([O-])/C=C/c1ccc2noc(-c3ccc(OC(F)(F)F)cc3)c2c1	6.886	-2.789	-0.05478	3.781	0.1928	0.1099	18	0	0	9	10
14	O=C([O-])/C=C/c1ccc2noc(-c3ccc(Oc4ccccc4)cc3)c2c1	6.886	-3.08	-0.1086	3.835	0.1857	0.02691	24	0	0	14	14
15	O=C([O-])/C=C/c1ccc2noc(-c3ccc(-c4ccccc4)cc3)c2c1	7.569	-2.929	-0.1113	3.9	0.1875	0.05574	26	0	0	14	19
16	Cc1cccc(-c2onc3ccc(/C=C/C(=O)[O-])cc23)c1	6.796	-1.935	0.0076	3.801	0.2273	0.04503	18	1	0	9	13
17	O=C([O-])c1ccc2noc(-c3ccccc3)c2c1	6.041	-1.884	-0.1652	3.766	0.1951	0.04654	12	0	0	8	10
18	CNC(=O)c1ccc2noc(-c3ccccc3)c2c1	5.504	-2.007	-0.2221	3.768	0.168	0.04172	14	1	0	11	10
19	Cc1ccc(-c2onc3ccc(C(=O)[O-])cc23)cc1	5.951	-2.328	-0.1032	3.797	0.2445	0.0427	13	1	0	7	11
20	O=C([O-])c1ccc2noc(-c3ccc(-c4ccccc4)cc3)c2c1	7.244	-2.625	-0.1775	3.897	0.1754	0.05468	22	0	0	12	17
21	O=C([O-])c1ccc2noc(-c3ccc(-c4cccnc4)cc3)c2c1	7.585	-2.562	-0.1912	3.872	0.205	0.06666	20	1	0	9	13
22	O=C([O-])c1ccc2noc(-c3ccc(-c4ccncc4)cc3)c2c1	6.77	-2.679	-0.2216	3.875	0.17	0.05593	21	1	0	9	13
23	O=C([O-])c1ccc2noc(-c3ccc(N4CCCCC4)cc3)c2c1	6.62	-2.543	-0.05915	3.815	0.18	0.04268	21	0	0	11	10
24	O=C([O-])c1ccc2noc(-c3ccc(Cc4ccccc4)cc3)c2c1	6.959	-3.327	-0.0471	3.881	0.2155	0.03014	22	0	0	12	18
25	O=C([O-])c1ccc2noc(-c3ccc(Oc4ccccc4)cc3)c2c1	6.347	-2.76	-0.1819	3.833	0.207	0.0366	20	0	0	12	12
26	O=C([O-])c1ccc2noc(-c3ccc(Oc4ccccn4)cc3)c2c1	5.36	-2.737	-0.2296	3.799	0.182	0.03129	18	1	0	10	10
27	O=C([O-])c1ccc2noc(-c3ccc(Oc4ncc(Cl)cc4Cl)cc3)c2c1	6.367	-2.914	0.0554	3.812	0.1887	0.03429	18	0	0	8	8
28	CC(C)C(=O)Nc1ccc(-c2onc3ccc(C(=O)[O-])cc23)cc1	6.367	-2.657	-0.1248	3.792	0.1712	0.04239	18	1	1	7	10
29	CC(C)NC(=O)c1ccc(-c2onc3ccc(C(=O)[O-])cc23)cc1	6.432	-2.712	0.03615	3.809	0.1832	0.05078	17	1	0	8	10
30	O=C([O-])c1ccc2noc(-c3ccc(N4CCCC4=O)cc3)c2c1	6.495	-2.619	-0.2056	3.82	0.207	0.08359	20	1	0	9	9
31	O=C([O-])c1ccc2noc(-c3ccc(NC(=O)C4CCCC4)cc3)c2c1	6.721	-2.901	0.03532	3.813	0.1992	0.03774	18	1	1	7	13
32	O=C1CCC(C(=O)Nc2ccc(-c3onc4ccc(C(=O)[O-])cc34)cc2)CN1	5.728	-3.118	-0.1534	3.801	0.2279	0.03029	19	1	2	9	10
33	O=C([O-])c1ccc2noc(-c3ccc(NC(=O)c4ccccc4)cc3)c2c1	6.149	-3.001	-0.139	3.856	0.2127	0.04951	19	1	0	12	14
34	O=C([O-])c1ccc2noc(-c3ccc(NC(=O)c4ccncn4)cc3)c2c1	6.097	-3.03	-0.1802	3.8	0.2113	0.04992	17	1	0	8	8
35	Cc1cccc(-c2onc3ccc(C(=O)[O-])cc23)c1	6.553	-1.709	-0.04903	3.796	0.188	0.04523	14	1	0	7	11
36	O=C([O-])c1ccc2noc(-c3cccc(C(F)(F)F)c3)c2c1	5.807	-2.01	-0.2764	3.802	0.2056	0.07208	14	1	0	7	10
37	O=C([O-])c1ccc2noc(-c3cccc(NC(=O)C4CC4)c3)c2c1	6.155	-2.341	-0.2052	3.827	0.2216	0.03496	18	1	1	7	11
38	O=C([O-])c1ccc2noc(-c3cccc(-c4ccccc4)c3)c2c1	7.092	-2.47	-0.1316	3.893	0.1754	0.03931	23	0	0	12	17
39	O=C([O-])c1ccc2noc(-c3cccc(Oc4ccccc4)c3)c2c1	6.77	-2.47	-0.1174	3.832	0.174	0.03646	20	0	0	12	12
40	O=C([O-])c1ccc2noc(-c3cccc(Oc4ccccn4)c3)c2c1	6.215	-2.491	-0.1609	3.798	0.161	0.03651	18	1	0	10	10
41	O=C([O-])c1ccc2noc(-c3cccc(Oc4ncc(Cl)cc4Cl)c3)c2c1	7.108	-2.734	0.09031	3.811	0.1754	0.036	18	0	0	8	8
42	Cc1cc(C)cc(-c2onc3ccc(C(=O)[O-])cc23)c1	7.076	-1.495	0.05805	3.82	0.1975	0.03723	17	1	0	6	12
